# Supplementary material for: Development and Implementation of Video-Recorded Simulation Scenarios to Facilitate Case-Based Learning Discussions for Medical Students' Virtual Anesthesiology Clerkship
Source: MedEdPORTAL. 2023 Apr 4;19:11306. doi: 10.15766/mep_2374-8265.11306 (PMC10070881; doi:10.15766/mep_2374-8265.11306)
Supplement: Supplementary file 1 — Preoperative Evaluation - CBLD 1.pptxInhaled and Intravenous Anesthetics - CBLD 2.pptxAirway Management - CBLD 3.pptxScenario 1.mp4Scenario 2.mp4Scenario 3.mp4Scenario Debrief 1.docxScenario Debrief 2.docxScenario Debrief 3.docxClerkship Survey Questions.docxCBLD-Specific Survey Questions.docx [file mep_2374-8265.11306-s001.zip]

Archive with 12 entries (12 files):
- A. Preoperative Evaluation - CBLD 1.pptx
- B. Inhaled and Intravenous Anesthetics  - CBLD 2.pptx
- C. Airway Management - CBLD 3.pptx
- D. Scenario 1.mp4
- E. Scenario 2.mp4
- Educational Summary Report_11306.pdf
- F. Scenario 3.mp4
- G. Scenario Debrief 1.docx
- H. Scenario Debrief 2.docx
- I. Scenario Debrief 3.docx
- J. Clerkship Survey Questions.docx
- K. CBLD-Specific Survey Questions.docx
